# Supplementary material for: Participation and returns from informal service-oriented non-farm enterprises: Evidence from a survey of Nigerian households
Source: PLoS One. 2024 Mar 18;19(3):e0298794. doi: 10.1371/journal.pone.0298794 (PMC10947675; doi:10.1371/journal.pone.0298794)
Supplement: S1 Data — (DO) [file pone.0298794.s002.do]

log using REVISION.log, replace

use DATA, clear
//Reestimation following SERVICE INDUSTRY Reviews//
//BOTH//
probit emp_sector i.Hm_non i.age_ownr ib(4).edu_owner i.gender_owner i.zone i.sector hhsize i.own_hm i.electr i.com_trns i.micro_fin  profit i.Paid_hh i.Unpaid_hh if Informal==1,r
outreg2 using PROBIT_both.doc, replace bdec(3)
margins, dydx(*) atmean noatlegend post
outreg2 using PROBIT_both.doc, append bdec(3)
xtprobit emp_sector i.Hm_non i.age_ownr ib(4).edu_owner i.gender_owner i.zone i.sector hhsize i.own_hm i.electr i.com_trns i.micro_fin  profit i.Paid_hh i.Unpaid_hh if Informal==1
outreg2 using PROBIT_both.doc, append bdec(3)
margins, dydx(*) atmean noatlegend post
outreg2 using PROBIT_both.doc, append bdec(3)
//probit HBEs and nonHBES//
//HBES//
probit emp_sector  i.age_ownr ib(4).edu_owner i.gender_owner i.zone i.sector hhsize i.own_hm i.electr i.com_trns i.micro_fin  profit i.Paid_hh i.Unpaid_hh if Informal==1 & Hm_non==1,r
outreg2 using PROBIT_HBE.doc, replace bdec(3)
margins, dydx(*) atmean noatlegend post
outreg2 using PROBIT_HBE.doc, append bdec(3)
xtprobit emp_sector  i.age_ownr ib(4).edu_owner i.gender_owner i.zone i.sector hhsize i.own_hm i.electr i.com_trns i.micro_fin  profit i.Paid_hh i.Unpaid_hh if Informal==1 & Hm_non==1
outreg2 using PROBIT_HBE.doc, append bdec(3)
margins, dydx(*) atmean noatlegend post
outreg2 using PROBIT_HBE.doc, append bdec(3)
//NON-HBES//
probit emp_sector  i.age_ownr ib(4).edu_owner i.gender_owner i.zone i.sector hhsize i.own_hm i.electr i.com_trns i.micro_fin  profit i.Paid_hh i.Unpaid_hh if Informal==1 & Hm_non==0,r
outreg2 using PROBIT_HBE.doc, append bdec(3)
margins, dydx(*) atmean noatlegend post
outreg2 using PROBIT_HBE.doc, append bdec(3)
xtprobit emp_sector  i.age_ownr ib(4).edu_owner i.gender_owner i.zone i.sector hhsize i.own_hm i.electr i.com_trns i.micro_fin  profit i.Paid_hh i.Unpaid_hh if Informal==1 & Hm_non==0
outreg2 using PROBIT_HBE.doc, append bdec(3)
margins, dydx(*) atmean noatlegend post
outreg2 using PROBIT_HBE.doc, append bdec(3)
log close

//SELECTIVITIES//
probit prb_both i.Hm_non i.age_ownr ib(4).edu_owner i.gender_owner i.zone i.sector hhsize i.own_hm i.electr i.com_trns i.micro_fin  profit i.Paid_hh i.Unpaid_hh if Informal==1,r
predict PROBITXB1, xb
gen PDFPROBIT1 = normalden(PROBITXB1)
gen CDFPROBIT1 = normprob(PROBITXB1)
gen imr_all_OLS= PDFPROBIT1/CDFPROBIT1

xtprobit prb_both i.Hm_non i.age_ownr ib(4).edu_owner i.gender_owner i.zone i.sector hhsize i.own_hm i.electr i.com_trns i.micro_fin  profit i.Paid_hh i.Unpaid_hh if Informal==1
predict PROBITXB2, xb
gen PDFPROBIT2 = normalden(PROBITXB2)
gen CDFPROBIT2 = normprob(PROBITXB2)
gen IMR_all_xt = PDFPROBIT2/CDFPROBIT2

//earnings ALL WITHOUT LAMBDA -//
reg lprod i.Hm_non i.age_ownr ib(4).edu_owner i.gender_owner i.zone i.sector hhsize i.electr i.com_trns i.micro_fin Turnover i.Paid_hh  if Informal==1 & service_sect==1, r
outreg2 using REVISION_ALL.doc, replace bdec(3)
reg lprod i.Hm_non i.age_ownr ib(4).edu_owner i.gender_owner i.zone i.sector hhsize i.electr i.com_trns i.micro_fin Turnover i.Paid_hh  if Informal==1 & service_sect==2, r
outreg2 using REVISION_ALL.doc, append bdec(3)
reg lprod i.emp_sector i.Hm_non i.age_ownr ib(4).edu_owner i.gender_owner i.zone i.sector hhsize i.electr i.com_trns i.micro_fin Turnover i.Paid_hh  if Informal==1 & service_sect<=2, r
outreg2 using REVISION_ALL.doc, append bdec(3)
xtreg lprod i.Hm_non i.age_ownr ib(4).edu_owner i.gender_owner i.zone i.sector hhsize i.electr i.com_trns i.micro_fin Turnover i.Paid_hh  if Informal==1 & service_sect==1, re
outreg2 using REVISION_ALL.doc, append bdec(3)
xtreg lprod i.Hm_non i.age_ownr ib(4).edu_owner i.gender_owner i.zone i.sector hhsize i.electr i.com_trns i.micro_fin Turnover i.Paid_hh  if Informal==1 & service_sect==2, re
outreg2 using REVISION_ALL.doc, append bdec(3)
xtreg lprod i.emp_sector i.Hm_non i.age_ownr ib(4).edu_owner i.gender_owner i.zone i.sector hhsize i.electr i.com_trns i.micro_fin Turnover i.Paid_hh  if Informal==1 & service_sect<=2, re
outreg2 using REVISION_ALL.doc, append bdec(3)
//HBE//
reg lprod i.age_ownr ib(4).edu_owner i.gender_owner i.zone i.sector hhsize i.electr i.com_trns i.micro_fin Turnover i.Paid_hh  if Informal==1 & Hm_non==1 & service_sect==1, r
outreg2 using REVISION_HBE.doc, replace bdec(3)
reg lprod i.age_ownr ib(4).edu_owner i.gender_owner i.zone i.sector hhsize i.electr i.com_trns i.micro_fin Turnover i.Paid_hh   if Informal==1 & Hm_non==1 & service_sect==2, r
outreg2 using REVISION_HBE.doc, append bdec(3)
reg lprod i.age_ownr ib(4).edu_owner i.gender_owner i.zone i.sector hhsize i.electr i.com_trns i.micro_fin Turnover i.Paid_hh   if Informal==1 & Hm_non==1 & service_sect<=2, r
outreg2 using REVISION_HBE.doc, append bdec(3)
xtreg lprod  i.age_ownr ib(4).edu_owner i.gender_owner i.zone i.sector hhsize i.electr i.com_trns i.micro_fin Turnover i.Paid_hh  if Informal==1 & service_sect==1 & Hm_non==1, re
outreg2 using REVISION_HBE.doc, append bdec(3)
xtreg lprod i.age_ownr ib(4).edu_owner i.gender_owner i.zone i.sector hhsize i.electr i.com_trns i.micro_fin Turnover i.Paid_hh  if Informal==1 & service_sect==2 & Hm_non==1, re
outreg2 using REVISION_HBE.doc, append bdec(3)
xtreg lprod i.age_ownr ib(4).edu_owner i.gender_owner i.zone i.sector hhsize i.electr i.com_trns i.micro_fin Turnover i.Paid_hh  if Informal==1 & service_sect<=2 & Hm_non==1, re
outreg2 using REVISION_HBE.doc, append bdec(3)

//nonHBE//
reg lprod i.age_ownr ib(4).edu_owner i.gender_owner i.zone i.sector hhsize i.electr i.com_trns i.micro_fin Turnover i.Paid_hh  if Informal==1 & Hm_non==1 & service_sect==1, r
outreg2 using REVISION_HBE.doc, replace bdec(3)
reg lprod i.age_ownr ib(4).edu_owner i.gender_owner i.zone i.sector hhsize i.electr i.com_trns i.micro_fin Turnover i.Paid_hh   if Informal==1 & Hm_non==1 & service_sect==2, r
outreg2 using REVISION_HBE.doc, append bdec(3)
reg lprod i.age_ownr ib(4).edu_owner i.gender_owner i.zone i.sector hhsize i.electr i.com_trns i.micro_fin Turnover i.Paid_hh   if Informal==1 & Hm_non==1 & service_sect<=2, r
outreg2 using REVISION_HBE.doc, append bdec(3)
xtreg lprod  i.age_ownr ib(4).edu_owner i.gender_owner i.zone i.sector hhsize i.electr i.com_trns i.micro_fin Turnover i.Paid_hh  if Informal==1 & service_sect==1 & Hm_non==1, re
outreg2 using REVISION_HBE.doc, append bdec(3)
xtreg lprod i.age_ownr ib(4).edu_owner i.gender_owner i.zone i.sector hhsize i.electr i.com_trns i.micro_fin Turnover i.Paid_hh  if Informal==1 & service_sect==2 & Hm_non==1, re
outreg2 using REVISION_HBE.doc, append bdec(3)
xtreg lprod i.age_ownr ib(4).edu_owner i.gender_owner i.zone i.sector hhsize i.electr i.com_trns i.micro_fin Turnover i.Paid_hh  if Informal==1 & service_sect<=2 & Hm_non==1, re
outreg2 using REVISION_HBE.doc, append bdec(3)


reg lprod i.age_ownr ib(4).edu_owner i.gender_owner i.zone i.sector hhsize i.electr i.com_trns i.micro_fin Turnover i.Paid_hh imr_all_OLS if Informal==1 & Hm_non==1 & service_sect==1, r
outreg2 using NEW_EST.doc, replace bdec(3)
reg lprod i.age_ownr ib(4).edu_owner i.gender_owner i.zone i.sector hhsize i.electr i.com_trns i.micro_fin Turnover i.Paid_hh imr_all_OLS  if Informal==1 & Hm_non==1 & service_sect==2, r
outreg2 using NEW_EST.doc, append bdec(3)
reg lprod i.age_ownr ib(4).edu_owner i.gender_owner i.zone i.sector hhsize i.electr i.com_trns i.micro_fin Turnover i.Paid_hh imr_all_OLS  if Informal==1 & Hm_non==1 & service_sect<=2, r
outreg2 using NEW_EST.doc, append bdec(3)
xtreg lprod  i.age_ownr ib(4).edu_owner i.gender_owner i.zone i.sector hhsize i.electr i.com_trns i.micro_fin Turnover i.Paid_hh IMR_all_xt if Informal==1 & service_sect==1 & Hm_non==1, re
outreg2 using NEW_EST.doc, append bdec(3)
xtreg lprod i.age_ownr ib(4).edu_owner i.gender_owner i.zone i.sector hhsize i.electr i.com_trns i.micro_fin Turnover i.Paid_hh IMR_all_xt if Informal==1 & service_sect==2 & Hm_non==1, re
outreg2 using NEW_EST.doc, append bdec(3)
xtreg lprod i.age_ownr ib(4).edu_owner i.gender_owner i.zone i.sector hhsize i.electr i.com_trns i.micro_fin Turnover i.Paid_hh IMR_all_xt if Informal==1 & service_sect<=2 & Hm_non==1, re
outreg2 using NEW_EST.doc, append bdec(3)

//ALL WITH LAMBDA//
reg lprod i.Hm_non i.age_ownr ib(4).edu_owner i.gender_owner i.zone i.sector hhsize i.electr i.com_trns i.micro_fin Turnover i.Paid_hh imr_all_OLS if Informal==1 & service_sect==1, r
outreg2 using ALL_NEW.doc, replace bdec(3)
reg lprod i.Hm_non i.age_ownr ib(4).edu_owner i.gender_owner i.zone i.sector hhsize i.electr i.com_trns i.micro_fin Turnover i.Paid_hh imr_all_OLS if Informal==1 & service_sect==2, r
outreg2 using ALL_NEW.doc, append bdec(3)
reg lprod i.service_sect i.Hm_non i.age_ownr ib(4).edu_owner i.gender_owner i.zone i.sector hhsize i.electr i.com_trns i.micro_fin Turnover i.Paid_hh imr_all_OLS if Informal==1 & service_sect<=2, r
outreg2 using ALL_NEW.doc, append bdec(3)
xtreg lprod i.Hm_non i.age_ownr ib(4).edu_owner i.gender_owner i.zone i.sector hhsize i.electr i.com_trns i.micro_fin Turnover i.Paid_hh IMR_all_xt if Informal==1 & service_sect==1, re
outreg2 using ALL_NEW.doc, append bdec(3)
xtreg lprod i.Hm_non i.age_ownr ib(4).edu_owner i.gender_owner i.zone i.sector hhsize i.electr i.com_trns i.micro_fin Turnover i.Paid_hh IMR_all_xt if Informal==1 & service_sect==2, re
outreg2 using ALL_NEW.doc, append bdec(3)
xtreg lprod i.service_sect i.Hm_non i.age_ownr ib(4).edu_owner i.gender_owner i.zone i.sector hhsize i.electr i.com_trns i.micro_fin Turnover i.Paid_hh IMR_all_xt if Informal==1 & service_sect<=2, re
outreg2 using ALL_NEW.doc, append bdec(3)


//for each sector//
probit Prb_wrt i.age_ownr ib(4).edu_owner i.gender_owner i.zone i.sector hhsize i.own_hm i.electr i.com_trns i.micro_fin  profit i.Paid_hh i.Unpaid_hh if Informal==1 & Hm_non==1,r
predict PROBITXB3, xb
gen PDFPROBIT3 = normalden(PROBITXB3)
gen CDFPROBIT3 = normprob(PROBITXB3)
gen IMR_wrt_ols = PDFPROBIT3/CDFPROBIT3

xtprobit Prb_wrt i.age_ownr ib(4).edu_owner i.gender_owner i.zone i.sector hhsize i.own_hm i.electr i.com_trns i.micro_fin  profit i.Paid_hh i.Unpaid_hh if Informal==1 & Hm_non==1,r
predict PROBITXB4, xb
gen PDFPROBIT4 = normalden(PROBITXB4)
gen CDFPROBIT4 = normprob(PROBITXB4)
gen IMR_wrt_xt = PDFPROBIT4/CDFPROBIT4


probit Prb_pcserv i.age_ownr ib(4).edu_owner i.gender_owner i.zone i.sector hhsize i.own_hm i.electr i.com_trns i.micro_fin  profit i.Paid_hh i.Unpaid_hh if Informal==1 & Hm_non==1,r
predict PROBITXB5, xb
gen PDFPROBIT5 = normalden(PROBITXB5)
gen CDFPROBIT5 = normprob(PROBITXB5)
gen IMR_nHB_ols = PDFPROBIT5/CDFPROBIT5

xtprobit Prb_pcserv i.age_ownr ib(4).edu_owner i.gender_owner i.zone i.sector hhsize i.own_hm i.electr i.com_trns i.micro_fin  profit i.Paid_hh i.Unpaid_hh if Informal==1 & Hm_non==1,r
predict PROBITXB6, xb
gen PDFPROBIT6 = normalden(PROBITXB6)
gen CDFPROBIT6 = normprob(PROBITXB6)
gen IMR_nHB_xt = PDFPROBIT6/CDFPROBIT6


probit emp_sector i.Hm_non i.age_ownr ib(4).edu_owner i.gender_owner i.zone i.sector hhsize i.own_hm i.electr i.com_trns i.micro_fin  profit i.Paid_hh i.Unpaid_hh if Informal==1,r
outreg2 using PROBIT_both.doc, append bdec(3)
margins, dydx(*) atmean noatlegend post
outreg2 using PROBIT_both.doc, append bdec(3)
xtprobit emp_sector i.Hm_non i.age_ownr ib(4).edu_owner i.gender_owner i.zone i.sector hhsize i.own_hm i.electr i.com_trns i.micro_fin  profit i.Paid_hh i.Unpaid_hh if Informal==1
outreg2 using PROBIT_both.doc, append bdec(3)
margins, dydx(*) atmean noatlegend post
outreg2 using PROBIT_both.doc, append bdec(3)


ttest age_ownr if Hm_non==1 & Informal==1 , by(emp_sector)
ttest edu_owner if Hm_non==1 & Informal==1 , by(emp_sector)
ttest gender_owner if Hm_non==1 & Informal==1 , by(emp_sector)
ttest zones if Hm_non==1 & Informal==1 , by(emp_sector)
ttest zone if Hm_non==1 & Informal==1 , by(emp_sector)
ttest sector if Hm_non==1 & Informal==1 , by(emp_sector)
ttest hhsize if Hm_non==1 & Informal==1 , by(emp_sector)
ttest own_hm if Hm_non==1 & Informal==1 , by(emp_sector)
ttest Paid_hh if Hm_non==1 & Informal==1 , by(emp_sector)
ttest Unpaid_hh if Hm_non==1 & Informal==1 , by(emp_sector)
ttest electr if Hm_non==1 & Informal==1 , by(emp_sector)
ttest com_trns if Hm_non==1 & Informal==1 , by(emp_sector)
ttest micro_fin if Hm_non==1 & Informal==1 , by(emp_sector)
ttest Turnover if Hm_non==1 & Informal==1 , by(emp_sector)
ttest profit if Hm_non==1 & Informal==1 , by(emp_sector)
ttest lrevenue if Hm_non==1 & Informal==1 , by(emp_sector)
ttest lprod if Hm_non==1 & Informal==1 , by(emp_sector)
ttest age_ownr if Hm_non==0 & Informal==1 , by(emp_sector)
ttest edu_owner if Hm_non==0 & Informal==1 , by(emp_sector)
ttest gender_owner if Hm_non==0 & Informal==1 , by(emp_sector)
ttest zone if Hm_non==0 & Informal==1 , by(emp_sector)
ttest sector if Hm_non==0 & Informal==1 , by(emp_sector)
ttest hhsize if Hm_non==0 & Informal==1 , by(emp_sector)
ttest own_hm if Hm_non==0 & Informal==1 , by(emp_sector)
ttest Paid_hh if Hm_non==0 & Informal==1 , by(emp_sector)
ttest Unpaid_hh if Hm_non==0 & Informal==1 , by(emp_sector)
ttest electr if Hm_non==0 & Informal==1 , by(emp_sector)
ttest com_trns if Hm_non==0 & Informal==1 , by(emp_sector)
ttest micro_fin if Hm_non==0 & Informal==1 , by(emp_sector)
ttest Turnover if Hm_non==0 & Informal==1 , by(emp_sector)
ttest profit if Hm_non==0 & Informal==1 , by(emp_sector)
ttest lprod if Hm_non==0 & Informal==1 , by(emp_sector)
ttest age_ownr_dum1 if Hm_non==1 & Informal==1 , by(emp_sector)
ttest age_ownr_dum2 if Hm_non==1 & Informal==1 , by(emp_sector)
ttest age_ownr_dum3 if Hm_non==1 & Informal==1 , by(emp_sector)
ttest age_ownr_dum4 if Hm_non==1 & Informal==1 , by(emp_sector)
ttest age_ownr_dum5 if Hm_non==1 & Informal==1 , by(emp_sector)
ttest edu_owner_dum1 if Hm_non==1 & Informal==1 , by(emp_sector)
ttest edu_owner_dum2 if Hm_non==1 & Informal==1 , by(emp_sector)
ttest edu_owner_dum3 if Hm_non==1 & Informal==1 , by(emp_sector)
ttest edu_owner_dum4 if Hm_non==1 & Informal==1 , by(emp_sector)
ttest zone_dum1 if Hm_non==1 & Informal==1 , by(emp_sector)
ttest zone_dum2 if Hm_non==1 & Informal==1 , by(emp_sector)
ttest zone_dum3 if Hm_non==1 & Informal==1 , by(emp_sector)
ttest zone_dum4 if Hm_non==1 & Informal==1 , by(emp_sector)
ttest zone_dum5 if Hm_non==1 & Informal==1 , by(emp_sector)
ttest age_ownr_dum1 if Hm_non==0 & Informal==1 , by(emp_sector)
ttest age_ownr_dum2 if Hm_non==0 & Informal==1 , by(emp_sector)
ttest age_ownr_dum3 if Hm_non==0 & Informal==1 , by(emp_sector)
ttest age_ownr_dum4 if Hm_non==0 & Informal==1 , by(emp_sector)
ttest age_ownr_dum5 if Hm_non==0 & Informal==1 , by(emp_sector)
ttest edu_owner_dum1 if Hm_non==0 & Informal==1 , by(emp_sector)
ttest edu_owner_dum2 if Hm_non==0 & Informal==1 , by(emp_sector)
ttest edu_owner_dum3 if Hm_non==0 & Informal==1 , by(emp_sector)
ttest edu_owner_dum4 if Hm_non==0 & Informal==1 , by(emp_sector)
ttest zone_dum1 if Hm_non==0 & Informal==1 , by(emp_sector)
ttest zone_dum2 if Hm_non==0 & Informal==1 , by(emp_sector)
ttest zone_dum3 if Hm_non==0 & Informal==1 , by(emp_sector)
ttest zone_dum4 if Hm_non==0 & Informal==1 , by(emp_sector)
ttest zone_dum5 if Hm_non==0 & Informal==1 , by(emp_sector)
ttest zone_dum6 if Hm_non==0 & Informal==1 , by(emp_sector)
ttest zone_dum6 if Hm_non==1 & Informal==1 , by(emp_sector)
ttest age_ownr if Hm_non==1 & Informal==1 , by(emp_sector)
